# Supplementary material for: Molecular and Functional Characterization of MobK Protein—A Novel-Type Relaxase Involved in Mobilization for Conjugational Transfer of Klebsiella pneumoniae Plasmid pIGRK
Source: Int J Mol Sci. 2021 May 13;22(10):5152. doi: 10.3390/ijms22105152 (PMC8152469; doi:10.3390/ijms22105152)
Supplement: Supplementary file 1 [file ijms-22-05152-s001.zip]

Archive with 1 entries (1 files):
- ijms-1209396-supplementary.pdf
